# Supplementary material for: Lactylation-mediated remodelling of the breast cancer microenvironment: single-cell multidimensional analysis and prognostic model construction
Source: Front Immunol. 2026 May 13;17:1747043. doi: 10.3389/fimmu.2026.1747043 (PMC13212231; doi:10.3389/fimmu.2026.1747043)
Supplement: Supplementary Figure 1 — Single-cell transcriptome subtype analysis and PPI network construction of breast cancer. (A) The UMAP dimensionality reduction map shows the clustering of cell clusters. (B) Stratified cell type statistics by molecular subtypes (ER+, HER2+ and TNBC). (C) UMAP view of lactic acid activity stratified by molecular subtypes (ER+, HER2+, and TNBC), highlighting the lactic acid expression of subtypes. (D) The expression of lactic acid activity stratified by molecular subtypes (ER+, HER2+ and TNBC) in each cell type. (E) PPI network diagram of prognostic genes. (F) Box plot of expression differences of prognostic genes in tumours and normal tissues. [file DataSheet1.zip]

Archive with 13 entries (12 files):
- 实验原始数据/
- 实验原始数据/231 clone.csv
- 实验原始数据/231 survival cruve.csv
- 实验原始数据/751 cell cycle.csv
- 实验原始数据/751 clone.csv
- 实验原始数据/751survival cruve.csv
- 实验原始数据/CALR IHC score.csv
- 实验原始数据/IHC Statement.DOCX
- 实验原始数据/KI67ihc score.csv
- 实验原始数据/tumour survival cruve.csv
- 实验原始数据/WB with marker original  picture.pdf
- 实验原始数据/WB.csv
- 实验原始数据/~$免疫组化声明.DOCX
