# Supplementary material for: Lactylation-mediated remodelling of the breast cancer microenvironment: single-cell multidimensional analysis and prognostic model construction
Source: Front Immunol. 2026 May 13;17:1747043. doi: 10.3389/fimmu.2026.1747043 (PMC13212231; doi:10.3389/fimmu.2026.1747043)
Supplement: Supplementary Figure 1 — Single-cell transcriptome subtype analysis and PPI network construction of breast cancer. (A) The UMAP dimensionality reduction map shows the clustering of cell clusters. (B) Stratified cell type statistics by molecular subtypes (ER+, HER2+ and TNBC). (C) UMAP view of lactic acid activity stratified by molecular subtypes (ER+, HER2+, and TNBC), highlighting the lactic acid expression of subtypes. (D) The expression of lactic acid activity stratified by molecular subtypes (ER+, HER2+ and TNBC) in each cell type. (E) PPI network diagram of prognostic genes. (F) Box plot of expression differences of prognostic genes in tumours and normal tissues. [file DataSheet1.zip › 实验原始数据/tumour survival cruve.csv]

	NC	NC	NC	NC	NC	NC	SI	SI	SI	SI	SI	SI
0	101.325	121.5426	134.567	161.678	181.546	128.567	119.56	121.6457	141.674	176.64	181.674	152.67
5	152.2423	176.7534	182.7645	201.7587	232.7685	193.657	151.3524	171.6785	189.768	193.657	201.6534	192.5464
10	216.653	228.431	281.453	273.425	283.5435	252.453	174.2543	194.43654	210.435	213.4565	231.54645	224.5644
15	273.342	274.46	334.564	351.78	345.675	301.436	199.25343	217.453	235.43653	234.4365	261.5643	261.56423
20	325.657	361.5464	394.563	401.3522	391.4325	381.4352	224.3421	246.56465	255.643	265.35	294.435	294.321
25	371.354	412.324	443.3241	451.435	446.5463	435.6758	261.3213	263.21312	278.2312	289.2312	319.2311	331.3212
30	431.675	463.3523	498.543	513.3524	496.4352	482.435	294.423	304.432	281.3424	291.34234	325.435	356.65436
35	483.564356	512.4535	557.657476	583.6757	591.6575	537.4353	321.3211	325.4535	302.324	306.32423	302.4234	341.3234
40	541.435	568.4365	605.7867	561.6574	641.6575	582.6577	345.4324	336.435	324.342	308.3422	301.324	332.4324
45	559.546	631.6574	671.43654	601.65747	701.54673	691.768543	361.3214	341.4234	381.42234	301.321432	311.423141	323.123
50	611.0736	723.4838	747.5683	612.5436	832.54467	791.2141	387.792	360.6746	400.1008	284.2912	314.9193	316.4032
